# Supplementary material for: CODEX2: full-spectrum copy number variation detection by high-throughput DNA sequencing
Source: Genome Biol. 2018 Nov 26;19:202. doi: 10.1186/s13059-018-1578-y (PMC6260772; doi:10.1186/s13059-018-1578-y)
Supplement: Supplementary file 2 — Table S1. WES and WGS samples from the 1000 Genomes Project. (XLSX 21 kb) [file 13059_2018_1578_MOESM2_ESM.xlsx]

## Sheet: WES
Sample ID	SRA individual sample accession number	Bam name	Read length	Population	Gender	Exome Center for Full Project	Has Omni Genotypes	Has Axiom Genotypes	Has more than 70% of Exome Targets covered to 20x or more
NA06985	SRS000030	NA06985.mapped.ILLUMINA.bwa.CEU.exome.20130415.bam	100	CEU	female	BCM	1	1	1
NA07000	SRS000033	NA07000.mapped.ILLUMINA.bwa.CEU.exome.20130415.bam	100	CEU	female	BCM	1	1	1
NA07056	SRS000594	NA07056.mapped.ILLUMINA.bwa.CEU.exome.20130415.bam	100	CEU	female	BCM	1	1	1
NA07357	SRS000038	NA07357.mapped.ILLUMINA.bwa.CEU.exome.20130415.bam	100	CEU	male	BCM	1	1	1
NA10851*	SRS000040	NA10851.mapped.ILLUMINA.bwa.CEU.exome.20130415.bam	100	CEU	male	BCM	1	1	1
NA11829	SRS000041	NA11829.mapped.ILLUMINA.bwa.CEU.exome.20130415.bam	100	CEU	male	BCM	1	1	1
NA11830	SRS000042	NA11830.mapped.ILLUMINA.bwa.CEU.exome.20130415.bam	100	CEU	female	BCM	1	1	1
NA11831	SRS000043	NA11831.mapped.ILLUMINA.bwa.CEU.exome.20130415.bam	100	CEU	male	BCM	1	1	1
NA11832	SRS000044	NA11832.mapped.ILLUMINA.bwa.CEU.exome.20130415.bam	100	CEU	female	BCM	1	1	1
NA11881	SRS000046	NA11881.mapped.ILLUMINA.bwa.CEU.exome.20130415.bam	100	CEU	male	BCM	1	1	1
NA11992	SRS000052	NA11992.mapped.ILLUMINA.bwa.CEU.exome.20130415.bam	100	CEU	male	BCM	1	1	1
NA11994	SRS000054	NA11994.mapped.ILLUMINA.bwa.CEU.exome.20130415.bam	100	CEU	male	BCM	1	1	1
NA11995	SRS000055	NA11995.mapped.ILLUMINA.bwa.CEU.exome.20130415.bam	100	CEU	female	BCM	1	1	1
NA12003	SRS000056	NA12003.mapped.ILLUMINA.bwa.CEU.exome.20130415.bam	100	CEU	male	BCM	1	1	1
NA12005	SRS000058	NA12005.mapped.ILLUMINA.bwa.CEU.exome.20130415.bam	100	CEU	male	BCM	1	1	1
NA12006	SRS000059	NA12006.mapped.ILLUMINA.bwa.CEU.exome.20130415.bam	100	CEU	female	BCM	1	1	1
NA12043	SRS000060	NA12043.mapped.ILLUMINA.bwa.CEU.exome.20130415.bam	100	CEU	male	BCM	1	1	1
NA12044	SRS000061	NA12044.mapped.ILLUMINA.bwa.CEU.exome.20130415.bam	100	CEU	female	BCM	1	1	1
NA12144	SRS000063	NA12144.mapped.ILLUMINA.bwa.CEU.exome.20130415.bam	100	CEU	male	BCM	1	1	1
NA12154	SRS000064	NA12154.mapped.ILLUMINA.bwa.CEU.exome.20130415.bam	100	CEU	male	BCM	1	1	1
NA12155	SRS000065	NA12155.mapped.ILLUMINA.bwa.CEU.exome.20130415.bam	100	CEU	male	BCM	1	1	1
NA12156	SRS000066	NA12156.mapped.ILLUMINA.bwa.CEU.exome.20130415.bam	100	CEU	female	BCM	1	1	1
NA12234	SRS000067	NA12234.mapped.ILLUMINA.bwa.CEU.exome.20130415.bam	100	CEU	female	BCM	1	1	1
NA12762	SRS000079	NA12762.mapped.ILLUMINA.bwa.CEU.exome.20130415.bam	100	CEU	male	BCM	1	1	1
NA12812	SRS000082	NA12812.mapped.ILLUMINA.bwa.CEU.exome.20130415.bam	100	CEU	male	BCM	1	1	1
NA12813	SRS000083	NA12813.mapped.ILLUMINA.bwa.CEU.exome.20130415.bam	100	CEU	female	BCM	1	1	1
NA12814	SRS000084	NA12814.mapped.ILLUMINA.bwa.CEU.exome.20130415.bam	100	CEU	male	BCM	1	1	1
NA12815	SRS000085	NA12815.mapped.ILLUMINA.bwa.CEU.exome.20130415.bam	100	CEU	female	BCM	1	1	1
NA12872	SRS000087	NA12872.mapped.ILLUMINA.bwa.CEU.exome.20130415.bam	100	CEU	male	BCM	1	1	1
NA12873	SRS000088	NA12873.mapped.ILLUMINA.bwa.CEU.exome.20130415.bam	100	CEU	female	BCM	1	1	1
NA12874	SRS000089	NA12874.mapped.ILLUMINA.bwa.CEU.exome.20130415.bam	100	CEU	male	BCM	1	1	1
NA18502*	SRS000098	NA18502.mapped.ILLUMINA.bwa.YRI.exome.20130415.bam	100	YRI	female	BCM	1	1	1
NA18505	SRS000100	NA18505.mapped.ILLUMINA.bwa.YRI.exome.20130415.bam	100	YRI	female	BCM	1	1	1
NA18507	SRS000101	NA18507.mapped.ILLUMINA.bwa.YRI.exome.20130415.bam	100	YRI	male	BCM	1	1	1
NA18508	SRS000102	NA18508.mapped.ILLUMINA.bwa.YRI.exome.20130415.bam	100	YRI	female	BCM	1	1	1
NA18956	SRS000162	NA18956.mapped.ILLUMINA.bwa.JPT.exome.20130415.bam	100	JPT	female	BCM	1	1	1
NA18965	SRS000167	NA18965.mapped.ILLUMINA.bwa.JPT.exome.20130415.bam	100	JPT	male	BCM	1	1	1
NA18978	SRS000725	NA18978.mapped.ILLUMINA.bwa.JPT.exome.20130415.bam	100	JPT	female	BCM	1	1	1
NA18980	SRS000178	NA18980.mapped.ILLUMINA.bwa.JPT.exome.20130415.bam	100	JPT	female	BCM	1	1	1
NA19005	SRS000180	NA19005.mapped.ILLUMINA.bwa.JPT.exome.20130415.bam	100	JPT	male	BCM	1	1	1
NA19099	SRS000183	NA19099.mapped.ILLUMINA.bwa.YRI.exome.20130422.bam	100	YRI	female	BCM	1	1	1
NA19222	SRS001802	NA19222.mapped.ILLUMINA.bwa.YRI.exome.20130422.bam	100	YRI	female	BCM	1	1	1
NA18994	SRS000732	NA18994.mapped.ILLUMINA.bwa.JPT.exome.20130415.bam	100	JPT	male	BCM	1	1	1
NA18995	SRS000733	NA18995.mapped.ILLUMINA.bwa.JPT.exome.20130415.bam	100	JPT	male	BCM	1	1	1
NA18997	SRS000734	NA18997.mapped.ILLUMINA.bwa.JPT.exome.20130415.bam	100	JPT	female	BCM	1	1	1
NA18998	SRS000735	NA18998.mapped.ILLUMINA.bwa.JPT.exome.20130415.bam	100	JPT	female	BCM	1	1	1
NA06994	SRS000032	NA06994.mapped.ILLUMINA.bwa.CEU.exome.20120522.bam	100	CEU	male	WUGSC	1	1	1
NA10847	SRS000039	NA10847.mapped.ILLUMINA.bwa.CEU.exome.20121211.bam	100	CEU	female	WUGSC	1	1	1
NA11840	SRS000045	NA11840.mapped.ILLUMINA.bwa.CEU.exome.20120522.bam	100	CEU	female	WUGSC	1	1	1
NA12249	SRS000068	NA12249.mapped.ILLUMINA.bwa.CEU.exome.20120522.bam	100	CEU	female	WUGSC	1	1	1
NA12272*	SRS000616	NA12272.mapped.ILLUMINA.bwa.CEU.exome.20120522.bam	100	CEU	male	WUGSC	1	1	1
NA12716	SRS000072	NA12716.mapped.ILLUMINA.bwa.CEU.exome.20121211.bam	100	CEU	male	WUGSC	1	1	1
NA12750	SRS000075	NA12750.mapped.ILLUMINA.bwa.CEU.exome.20130415.bam	100	CEU	male	WUGSC	1	1	1
NA12751	SRS000076	NA12751.mapped.ILLUMINA.bwa.CEU.exome.20121211.bam	100	CEU	female	WUGSC	1	1	1
NA12760	SRS000077	NA12760.mapped.ILLUMINA.bwa.CEU.exome.20120522.bam	100	CEU	male	WUGSC	1	1	1
NA12761	SRS000078	NA12761.mapped.ILLUMINA.bwa.CEU.exome.20121211.bam	100	CEU	female	WUGSC	1	1	1
NA12763	SRS000080	NA12763.mapped.ILLUMINA.bwa.CEU.exome.20121211.bam	100	CEU	female	WUGSC	1	1	1
NA18966	SRS000723	NA18966.mapped.ILLUMINA.bwa.JPT.exome.20121211.bam	100	JPT	male	WUGSC	1	1	1
NA18967	SRS000168	NA18967.mapped.ILLUMINA.bwa.JPT.exome.20121211.bam	100	JPT	male	WUGSC	1	1	1
NA18968	SRS000169	NA18968.mapped.ILLUMINA.bwa.JPT.exome.20120522.bam	100	JPT	female	WUGSC	1	1	1
NA18969	SRS000170	NA18969.mapped.ILLUMINA.bwa.JPT.exome.20120522.bam	100	JPT	female	WUGSC	1	1	1
NA18970	SRS000171	NA18970.mapped.ILLUMINA.bwa.JPT.exome.20120522.bam	100	JPT	male	WUGSC	1	1	1
NA18971	SRS000172	NA18971.mapped.ILLUMINA.bwa.JPT.exome.20120522.bam	100	JPT	male	WUGSC	1	1	1
NA18972	SRS000173	NA18972.mapped.ILLUMINA.bwa.JPT.exome.20121211.bam	100	JPT	female	WUGSC	1	1	1
NA18973	SRS000174	NA18973.mapped.ILLUMINA.bwa.JPT.exome.20121211.bam	100	JPT	female	WUGSC	1	1	1
NA18974	SRS000175	NA18974.mapped.ILLUMINA.bwa.JPT.exome.20120522.bam	100	JPT	male	WUGSC	1	1	1
NA18975	SRS000176	NA18975.mapped.ILLUMINA.bwa.JPT.exome.20120522.bam	100	JPT	female	WUGSC	1	1	1
NA18976	SRS000177	NA18976.mapped.ILLUMINA.bwa.JPT.exome.20120522.bam	100	JPT	female	WUGSC	1	1	1
NA18981	SRS000179	NA18981.mapped.ILLUMINA.bwa.JPT.exome.20120522.bam	100	JPT	female	WUGSC	1	1	1
NA18987	SRS000727	NA18987.mapped.ILLUMINA.bwa.JPT.exome.20120522.bam	100	JPT	female	WUGSC	1	1	1
NA18990	SRS000728	NA18990.mapped.ILLUMINA.bwa.JPT.exome.20120522.bam	100	JPT	male	WUGSC	1	1	1
NA18991	SRS000729	NA18991.mapped.ILLUMINA.bwa.JPT.exome.20120522.bam	100	JPT	female	WUGSC	1	1	1
NA19072*	SRS000760	NA19072.mapped.ILLUMINA.bwa.JPT.exome.20120522.bam	100	JPT	male	WUGSC	1	1	1
NA19098	SRS000182	NA19098.mapped.ILLUMINA.bwa.YRI.exome.20121211.bam	100	YRI	male	WUGSC	1	1	1
NA19119	SRS000188	NA19119.mapped.ILLUMINA.bwa.YRI.exome.20120522.bam	100	YRI	male	WUGSC	1	1	1
NA19131	SRS000190	NA19131.mapped.ILLUMINA.bwa.YRI.exome.20120522.bam	100	YRI	female	WUGSC	1	1	1
NA19137	SRS000191	NA19137.mapped.ILLUMINA.bwa.YRI.exome.20130415.bam	100	YRI	female	WUGSC	1	1	1
NA19138	SRS000192	NA19138.mapped.ILLUMINA.bwa.YRI.exome.20121211.bam	100	YRI	male	WUGSC	1	1	1
NA19141	SRS000193	NA19141.mapped.ILLUMINA.bwa.YRI.exome.20120522.bam	100	YRI	male	WUGSC	1	1	1
NA19143	SRS000194	NA19143.mapped.ILLUMINA.bwa.YRI.exome.20120522.bam	100	YRI	female	WUGSC	1	1	1
NA19144	SRS000195	NA19144.mapped.ILLUMINA.bwa.YRI.exome.20121211.bam	100	YRI	male	WUGSC	1	1	1
NA19152	SRS000197	NA19152.mapped.ILLUMINA.bwa.YRI.exome.20120522.bam	100	YRI	female	WUGSC	1	1	1
NA19153	SRS000198	NA19153.mapped.ILLUMINA.bwa.YRI.exome.20121211.bam	100	YRI	male	WUGSC	1	1	1
NA19159	SRS000199	NA19159.mapped.ILLUMINA.bwa.YRI.exome.20121211.bam	100	YRI	female	WUGSC	1	1	1
NA19160	SRS000200	NA19160.mapped.ILLUMINA.bwa.YRI.exome.20120522.bam	100	YRI	male	WUGSC	1	1	1
NA19171	SRS000201	NA19171.mapped.ILLUMINA.bwa.YRI.exome.20120522.bam	100	YRI	male	WUGSC	1	1	1
NA19200	SRS000204	NA19200.mapped.ILLUMINA.bwa.YRI.exome.20120522.bam	100	YRI	male	WUGSC	1	1	1
NA19201	SRS000205	NA19201.mapped.ILLUMINA.bwa.YRI.exome.20121211.bam	100	YRI	female	WUGSC	1	1	1
NA19204	SRS000206	NA19204.mapped.ILLUMINA.bwa.YRI.exome.20120522.bam	100	YRI	female	WUGSC	1	1	1
NA19206	SRS000207	NA19206.mapped.ILLUMINA.bwa.YRI.exome.20121211.bam	100	YRI	female	WUGSC	1	1	1
NA19207	SRS000208	NA19207.mapped.ILLUMINA.bwa.YRI.exome.20121211.bam	100	YRI	male	WUGSC	1	1	1
NA19209	SRS000209	NA19209.mapped.ILLUMINA.bwa.YRI.exome.20121211.bam	100	YRI	female	WUGSC	1	1	1
NA19210	SRS000210	NA19210.mapped.ILLUMINA.bwa.YRI.exome.20121211.bam	100	YRI	male	WUGSC	1	1	1
NA19223	SRS000800	NA19223.mapped.ILLUMINA.bwa.YRI.exome.20120522.bam	100	YRI	male	WUGSC	1	1	1
More detailed information: ftp://ftp.1000genomes.ebi.ac.uk/vol1/ftp/technical/working/20111108_samples_pedigree/20111108_1000genomes_samples.xls.
*Samples only used as controls by EXCAVATOR.

## Sheet: WGS
Individual.ID	SAMPLE_ID	bamFile	Population	Gender	CENTER	phase.3.genotypes	omni.genotypes	affy_genotypes
HG00656	SRS008712	HG00656.mapped.ILLUMINA.bwa.CHS.low_coverage.20120522.bam	CHS	male	BGI	1	1	1
HG00657	SRS008713	HG00657.mapped.ILLUMINA.bwa.CHS.low_coverage.20120522.bam	CHS	female	BGI	1	1	1
HG00702	SRS008734	HG00702.mapped.ILLUMINA.bwa.CHS.low_coverage.20120522.bam	CHS	female	BGI	0	1	1
HG00731	SRS008745	HG00731.mapped.ILLUMINA.bwa.PUR.low_coverage.20130422.bam	PUR	male	BI	1	1	1
HG00732	SRS008746	HG00732.mapped.ILLUMINA.bwa.PUR.low_coverage.20130422.bam	PUR	female	BI	1	1	1
HG00733	SRS008747	HG00733.mapped.ILLUMINA.bwa.PUR.low_coverage.20130415.bam	PUR	female	BI	0	1	1
HG02024	SRS179107	HG02024.mapped.ILLUMINA.bwa.KHV.low_coverage.20130415.bam	KHV	female	BI	0	1	1
HG02025	SRS179106	HG02025.mapped.ILLUMINA.bwa.KHV.low_coverage.20130415.bam	KHV	female	BI	1	1	1
HG02026	SRS179105	HG02026.mapped.ILLUMINA.bwa.KHV.low_coverage.20130415.bam	KHV	male	BI	1	1	1
NA06985	SRS000030	NA06985.mapped.ILLUMINA.bwa.CEU.low_coverage.20120522.bam	CEU	female	BCM	1	1	1
NA06994	SRS000032	NA06994.mapped.ILLUMINA.bwa.CEU.low_coverage.20120522.bam	CEU	male	BCM	1	1	1
NA07000	SRS000033	NA07000.mapped.ILLUMINA.bwa.CEU.low_coverage.20130415.bam	CEU	female	SC	1	1	1
NA07056	SRS000594	NA07056.mapped.ILLUMINA.bwa.CEU.low_coverage.20130415.bam	CEU	female	SC	1	1	1
NA07357	SRS000038	NA07357.mapped.ILLUMINA.bwa.CEU.low_coverage.20130415.bam	CEU	male	SC	1	1	1
NA10847	SRS000039	NA10847.mapped.ILLUMINA.bwa.CEU.low_coverage.20130502.bam	CEU	female	ILLUMINA	1	1	1
NA11829	SRS000041	NA11829.mapped.ILLUMINA.bwa.CEU.low_coverage.20130415.bam	CEU	male	BI	1	1	1
NA11830	SRS000042	NA11830.mapped.ILLUMINA.bwa.CEU.low_coverage.20120522.bam	CEU	female	BI	1	1	1
NA11831	SRS000043	NA11831.mapped.ILLUMINA.bwa.CEU.low_coverage.20120522.bam	CEU	male	BI	1	1	1
NA11832	SRS000044	NA11832.mapped.ILLUMINA.bwa.CEU.low_coverage.20120522.bam	CEU	female	BCM	1	1	1
NA11840	SRS000045	NA11840.mapped.ILLUMINA.bwa.CEU.low_coverage.20120522.bam	CEU	female	BCM	1	1	1
NA11881	SRS000046	NA11881.mapped.ILLUMINA.bwa.CEU.low_coverage.20120522.bam	CEU	male	SC	1	1	1
NA11992	SRS000052	NA11992.mapped.ILLUMINA.bwa.CEU.low_coverage.20120522.bam	CEU	male	BCM	1	1	1
NA11994	SRS000054	NA11994.mapped.ILLUMINA.bwa.CEU.low_coverage.20120522.bam	CEU	male	BCM	1	1	1
NA11995	SRS000055	NA11995.mapped.ILLUMINA.bwa.CEU.low_coverage.20120522.bam	CEU	female	BCM	1	1	1
NA12003	SRS000056	NA12003.mapped.ILLUMINA.bwa.CEU.low_coverage.20120522.bam	CEU	male	BCM	1	1	1
NA12005	SRS000058	NA12005.mapped.ILLUMINA.bwa.CEU.low_coverage.20120522.bam	CEU	male	BCM	1	1	1
NA12006	SRS000059	NA12006.mapped.ILLUMINA.bwa.CEU.low_coverage.20121211.bam	CEU	female	BCM	1	1	1
NA12043	SRS000060	NA12043.mapped.ILLUMINA.bwa.CEU.low_coverage.20130415.bam	CEU	male	SC	1	1	1
NA12044	SRS000061	NA12044.mapped.ILLUMINA.bwa.CEU.low_coverage.20121211.bam	CEU	female	BCM	1	1	1
NA12144	SRS000063	NA12144.mapped.ILLUMINA.bwa.CEU.low_coverage.20130415.bam	CEU	male	SC	1	1	1
NA12154	SRS000064	NA12154.mapped.ILLUMINA.bwa.CEU.low_coverage.20120522.bam	CEU	male	BCM	1	1	1
NA12155	SRS000065	NA12155.mapped.ILLUMINA.bwa.CEU.low_coverage.20120522.bam	CEU	male	BCM	1	1	1
NA12156	SRS000066	NA12156.mapped.ILLUMINA.bwa.CEU.low_coverage.20120522.bam	CEU	female	BCM	1	1	1
NA12234	SRS000067	NA12234.mapped.ILLUMINA.bwa.CEU.low_coverage.20130415.bam	CEU	female	MPIMG	1	1	1
NA12249	SRS000068	NA12249.mapped.ILLUMINA.bwa.CEU.low_coverage.20120522.bam	CEU	female	WUGSC	1	1	1
NA12716	SRS000072	NA12716.mapped.ILLUMINA.bwa.CEU.low_coverage.20130422.bam	CEU	male	ILLUMINA	1	1	1
NA12750	SRS000075	NA12750.mapped.ILLUMINA.bwa.CEU.low_coverage.20130422.bam	CEU	male	WUGSC	1	1	1
NA12751	SRS000076	NA12751.mapped.ILLUMINA.bwa.CEU.low_coverage.20130422.bam	CEU	female	ILLUMINA	1	1	1
NA12760	SRS000077	NA12760.mapped.ILLUMINA.bwa.CEU.low_coverage.20120522.bam	CEU	male	BCM	1	1	1
NA12761	SRS000078	NA12761.mapped.ILLUMINA.bwa.CEU.low_coverage.20130422.bam	CEU	female	ILLUMINA	1	1	1
NA12762	SRS000079	NA12762.mapped.ILLUMINA.bwa.CEU.low_coverage.20120522.bam	CEU	male	WUGSC	1	1	1
NA12763	SRS000080	NA12763.mapped.ILLUMINA.bwa.CEU.low_coverage.20130502.bam	CEU	female	ILLUMINA	1	1	1
NA12812	SRS139092	NA12812.mapped.ILLUMINA.bwa.CEU.low_coverage.20130415.bam	CEU	male	BCM	1	1	1
NA12813	SRS000083	NA12813.mapped.ILLUMINA.bwa.CEU.low_coverage.20120522.bam	CEU	female	BCM	1	1	1
NA12814	SRS000084	NA12814.mapped.ILLUMINA.bwa.CEU.low_coverage.20130415.bam	CEU	male	BCM	1	1	1
NA12815	SRS000085	NA12815.mapped.ILLUMINA.bwa.CEU.low_coverage.20130415.bam	CEU	female	BCM	1	1	1
NA12872	SRS000087	NA12872.mapped.ILLUMINA.bwa.CEU.low_coverage.20130415.bam	CEU	male	BCM	1	1	1
NA12873	SRS000088	NA12873.mapped.ILLUMINA.bwa.CEU.low_coverage.20130415.bam	CEU	female	BCM	1	1	1
NA12874	SRS000089	NA12874.mapped.ILLUMINA.bwa.CEU.low_coverage.20130415.bam	CEU	male	BCM	1	1	1
NA18505	SRS000100	NA18505.mapped.ILLUMINA.bwa.YRI.low_coverage.20130415.bam	YRI	female	SC	1	1	1
NA18507	SRS000101	NA18507.mapped.ILLUMINA.bwa.YRI.low_coverage.20120522.bam	YRI	male	SC	1	1	1
NA18508	SRS000102	NA18508.mapped.ILLUMINA.bwa.YRI.low_coverage.20130415.bam	YRI	female	SC	1	1	1
NA18956	SRS000162	NA18956.mapped.ILLUMINA.bwa.JPT.low_coverage.20130415.bam	JPT	female	SC	1	1	1
NA18965	SRS000167	NA18965.mapped.ILLUMINA.bwa.JPT.low_coverage.20130415.bam	JPT	male	SC	1	1	1
NA18966	SRS000723	NA18966.mapped.ILLUMINA.bwa.JPT.low_coverage.20130415.bam	JPT	male	MPIMG	1	1	1
NA18967	SRS000168	NA18967.mapped.ILLUMINA.bwa.JPT.low_coverage.20130415.bam	JPT	male	WUGSC	1	1	1
NA18968	SRS000169	NA18968.mapped.ILLUMINA.bwa.JPT.low_coverage.20120522.bam	JPT	female	WUGSC	1	1	1
NA18969	SRS000170	NA18969.mapped.ILLUMINA.bwa.JPT.low_coverage.20120522.bam	JPT	female	WUGSC	1	1	1
NA18970	SRS000171	NA18970.mapped.ILLUMINA.bwa.JPT.low_coverage.20120522.bam	JPT	male	WUGSC	1	1	1
NA18971	SRS000172	NA18971.mapped.ILLUMINA.bwa.JPT.low_coverage.20120522.bam	JPT	male	WUGSC	1	1	1
NA18972	SRS000173	NA18972.mapped.ILLUMINA.bwa.JPT.low_coverage.20130415.bam	JPT	female	WUGSC	1	1	1
NA18973	SRS000174	NA18973.mapped.ILLUMINA.bwa.JPT.low_coverage.20130415.bam	JPT	female	SC	1	1	1
NA18974	SRS000175	NA18974.mapped.ILLUMINA.bwa.JPT.low_coverage.20120522.bam	JPT	male	WUGSC	1	1	1
NA18975	SRS000176	NA18975.mapped.ILLUMINA.bwa.JPT.low_coverage.20120522.bam	JPT	female	WUGSC	1	1	1
NA18976	SRS000177	NA18976.mapped.ILLUMINA.bwa.JPT.low_coverage.20120522.bam	JPT	female	WUGSC	1	1	1
NA18978	SRS000725	NA18978.mapped.ILLUMINA.bwa.JPT.low_coverage.20130415.bam	JPT	female	MPIMG	1	1	1
NA18980	SRS000178	NA18980.mapped.ILLUMINA.bwa.JPT.low_coverage.20130415.bam	JPT	female	SC	1	1	1
NA18981	SRS000179	NA18981.mapped.ILLUMINA.bwa.JPT.low_coverage.20120522.bam	JPT	female	WUGSC	1	1	1
NA18987	SRS000727	NA18987.mapped.ILLUMINA.bwa.JPT.low_coverage.20120522.bam	JPT	female	SC	1	1	1
NA18990	SRS000728	NA18990.mapped.ILLUMINA.bwa.JPT.low_coverage.20120522.bam	JPT	male	SC	1	1	1
NA18991	SRS000729	NA18991.mapped.ILLUMINA.bwa.JPT.low_coverage.20120522.bam	JPT	female	SC	1	1	1
NA18994	SRS000732	NA18994.mapped.ILLUMINA.bwa.JPT.low_coverage.20130415.bam	JPT	male	BCM	1	1	1
NA18995	SRS000733	NA18995.mapped.ILLUMINA.bwa.JPT.low_coverage.20130415.bam	JPT	male	BCM	1	1	1
NA18997	SRS000734	NA18997.mapped.ILLUMINA.bwa.JPT.low_coverage.20130415.bam	JPT	female	BCM	1	1	1
NA18998	SRS000735	NA18998.mapped.ILLUMINA.bwa.JPT.low_coverage.20130415.bam	JPT	female	BCM	1	1	1
NA19005	SRS000180	NA19005.mapped.ILLUMINA.bwa.JPT.low_coverage.20120522.bam	JPT	male	SC	1	1	1
NA19098	SRS000182	NA19098.mapped.ILLUMINA.bwa.YRI.low_coverage.20130415.bam	YRI	male	WUGSC	1	1	1
NA19099	SRS000183	NA19099.mapped.ILLUMINA.bwa.YRI.low_coverage.20130415.bam	YRI	female	SC	1	1	1
NA19119	SRS000188	NA19119.mapped.ILLUMINA.bwa.YRI.low_coverage.20120522.bam	YRI	male	WUGSC	1	1	1
NA19131	SRS000190	NA19131.mapped.ILLUMINA.bwa.YRI.low_coverage.20120522.bam	YRI	female	WUGSC	1	1	1
NA19137	SRS000191	NA19137.mapped.ILLUMINA.bwa.YRI.low_coverage.20130415.bam	YRI	female	MPIMG	1	1	1
NA19138	SRS000192	NA19138.mapped.ILLUMINA.bwa.YRI.low_coverage.20130415.bam	YRI	male	MPIMG	1	1	1
NA19141	SRS000193	NA19141.mapped.ILLUMINA.bwa.YRI.low_coverage.20120522.bam	YRI	male	WUGSC	1	1	1
NA19143	SRS000194	NA19143.mapped.ILLUMINA.bwa.YRI.low_coverage.20120522.bam	YRI	female	WUGSC	1	1	1
NA19144	SRS000195	NA19144.mapped.ILLUMINA.bwa.YRI.low_coverage.20130415.bam	YRI	male	WUGSC	1	1	1
NA19152	SRS000197	NA19152.mapped.ILLUMINA.bwa.YRI.low_coverage.20120522.bam	YRI	female	WUGSC	1	1	1
NA19153	SRS000198	NA19153.mapped.ILLUMINA.bwa.YRI.low_coverage.20130415.bam	YRI	male	WUGSC	1	1	1
NA19159	SRS000199	NA19159.mapped.ILLUMINA.bwa.YRI.low_coverage.20130415.bam	YRI	female	WUGSC	1	1	1
NA19160	SRS000200	NA19160.mapped.ILLUMINA.bwa.YRI.low_coverage.20120522.bam	YRI	male	WUGSC	1	1	1
NA19171	SRS000201	NA19171.mapped.ILLUMINA.bwa.YRI.low_coverage.20120522.bam	YRI	male	WUGSC	1	1	1
NA19200	SRS000204	NA19200.mapped.ILLUMINA.bwa.YRI.low_coverage.20120522.bam	YRI	male	WUGSC	1	1	1
NA19201	SRS000205	NA19201.mapped.ILLUMINA.bwa.YRI.low_coverage.20130415.bam	YRI	female	WUGSC	1	1	1
NA19204	SRS000206	NA19204.mapped.ILLUMINA.bwa.YRI.low_coverage.20120522.bam	YRI	female	WUGSC	1	1	1
NA19206	SRS000207	NA19206.mapped.ILLUMINA.bwa.YRI.low_coverage.20130415.bam	YRI	female	WUGSC	1	1	1
NA19207	SRS000208	NA19207.mapped.ILLUMINA.bwa.YRI.low_coverage.20130415.bam	YRI	male	WUGSC	1	1	1
NA19209	SRS000209	NA19209.mapped.ILLUMINA.bwa.YRI.low_coverage.20130415.bam	YRI	female	WUGSC	1	1	1
NA19210	SRS000210	NA19210.mapped.ILLUMINA.bwa.YRI.low_coverage.20130415.bam	YRI	male	MPIMG	1	1	1
NA19222	SRS001802	NA19222.mapped.ILLUMINA.bwa.YRI.low_coverage.20130415.bam	YRI	female	MPIMG	1	1	1
NA19223	SRS000800	NA19223.mapped.ILLUMINA.bwa.YRI.low_coverage.20120522.bam	YRI	male	WUGSC	1	1	1
NA19238	SRS000212	NA19238.mapped.ILLUMINA.bwa.YRI.low_coverage.20130415.bam	YRI	female	WUGSC	1	1	1
NA19239	SRS000213	NA19239.mapped.ILLUMINA.bwa.YRI.low_coverage.20130415.bam	YRI	male	WUGSC	1	1	1
NA19240	SRS000214	NA19240.mapped.ILLUMINA.bwa.YRI.low_coverage.20130415.bam	YRI	female	WUGSC	0	1	1
NA19660	SRS003647	NA19660.mapped.ILLUMINA.bwa.MXL.low_coverage.20120522.bam	MXL	female	BI	0	1	1
NA19661	SRS003648	NA19661.mapped.ILLUMINA.bwa.MXL.low_coverage.20120522.bam	MXL	male	BI	1	1	1
NA19675	SRS003656	NA19675.mapped.ILLUMINA.bwa.MXL.low_coverage.20120522.bam	MXL	female	BI	0	1	1
NA19678	SRS003659	NA19678.mapped.ILLUMINA.bwa.MXL.low_coverage.20120522.bam	MXL	female	BI	1	1	1
NA19679	SRS003660	NA19679.mapped.ILLUMINA.bwa.MXL.low_coverage.20120522.bam	MXL	male	BI	1	1	1
NA19685	SRS003666	NA19685.mapped.ILLUMINA.bwa.MXL.low_coverage.20120522.bam	MXL	male	BI	0	1	1
